# Supplementary material for: BioMedStatX – Statistical workflows for reliable biomedical data analysis
Source: MethodsX. 2025 Dec 17;16:103776. doi: 10.1016/j.mex.2025.103776 (PMC12775880; doi:10.1016/j.mex.2025.103776)
Supplement: Supplementary file 1 [file mmc1.xlsx]

## Sheet: Tabelle1
Values	Groups
0.8023	control
0.948	control
1.067	control
1.026	control
0.872	control
0.8963	control
0.9042	control
1.013	control
1.179	control
1.166	control
1.177	control
1.037	control
0.5715	A
0.8307	A
0.8445	A
0.7704	A
0.7738	A
0.8398	A
0.8127	A
1.188	A
	A
	A
	A
	A
73	B
74.63	B
46.07	B
48.77	B
72.81	B
80.44	B
76.39	B
81.05	B
67.71	B
82.4	B
75.96	B
74.67	B
88.55	C
104.6	C
99.73	C
96.81	C
91.03	C
87.63	C
84.98	C
88.7	C
	C
	C
	C
	C
103.2	D
105	D
71.94	D
76.58	D
112.5	D
112.3	D
114.8	D
115.5	D
100.1	D
113.3	D
108.6	D
122	D
