# Supplementary material for: BioMedStatX – Statistical workflows for reliable biomedical data analysis
Source: MethodsX. 2025 Dec 17;16:103776. doi: 10.1016/j.mex.2025.103776 (PMC12775880; doi:10.1016/j.mex.2025.103776)
Supplement: Supplementary file 2 — Supplementary material and additional information [file mmc2.xlsx]

## Sheet: Supplementary Data S1
Groups	Values
WT	10
WT	11
WT	13
WT	10
WT	9
WT	11
KO	4
KO	6
KO	5
KO	4
KO	3
KO	5
KI	17
KI	19
KI	18
KI	20
KI	18
KI	19
